# Supplementary material for: Effects of Different Hosts on Bacterial Communities of Parasitic Wasp Nasonia vitripennis
Source: Front Microbiol. 2020 Jul 7;11:1435. doi: 10.3389/fmicb.2020.01435 (PMC7381354; doi:10.3389/fmicb.2020.01435)
Supplement: TABLE S1 — Alpha diversity index table of all the samples. [file Table_1.XLSX]

## Sheet: 多样性指数表
Table S1. Alpha diversity index table of all the samples.
Sample	OTU	ace	chao	coverage	shannon	simpson
Ls1	118	147.986	151.214	0.997778	2.17525	0.248502
Ls2	157	191.291	196.056	0.997276	2.69511	0.166002
Ls3	169	204.937	199.875	0.997204	2.68329	0.200628
NvLs1	390	404.431	419.062	0.997778	4.79537	0.025531
NvLs2	242	255.79	254	0.998208	2.79328	0.269136
NvLs3	242	255.611	261.118	0.998136	3.45776	0.124704
Md1	159	195.798	202.154	0.997563	3.39085	0.069616
Md2	152	176.081	171.118	0.998136	3.3415	0.066573
Md3	141	166.031	176.1	0.998065	3.03478	0.107352
NvMd1	165	209.86	210.042	0.996631	1.556	0.521543
NvMd2	138	158.056	157.773	0.997849	0.706995	0.816394
Sm1	85	108.626	104.091	0.998495	2.39563	0.161756
Sm2	163	180.938	178.12	0.997993	3.23066	0.068491
NvSm1	133	177.009	168.652	0.997061	1.67999	0.339841
NvSm2	35	84.6899	56	0.998925	0.988572	0.456974
SmIn1	144	166.112	164.714	0.997849	2.63595	0.136672
SmIn2	118	135.789	158.625	0.998136	2.59495	0.145162
NvSmIn1	75	111.872	110.429	0.997706	1.20775	0.363257
NvSmIn2	65	119.538	111.75	0.997563	1.16293	0.372895
Wb1	157	167.064	167.462	0.998781	3.31248	0.077452
Wb2	162	195.473	208.75	0.997563	3.29496	0.074853
Wb3	148	170.383	181.833	0.997921	3.15281	0.085929
Ca1	79	149.17	125.429	0.998136	2.11628	0.260127
Ca2	72	115.759	98.25	0.998495	1.87943	0.322716
Ca3	69	79.8742	79.1111	0.998996	1.7988	0.349189
The ace index and chao index were used as indicators to measure species richness in ecology, while the shannon index and simpson index considered species richness and evenness. Ls: L. sericata’s pupa, NvLs: N. vitripennis with the host of L. sericata, Md: M. domestica’s pupa, NvMd: N. vitripennis with the host of M. domestica, Sm: Wolbachia-free S. marshalli’s pupa, NvSm: N. vitripennis with the …
