# Supplementary material for: Effects of Different Hosts on Bacterial Communities of Parasitic Wasp Nasonia vitripennis
Source: Front Microbiol. 2020 Jul 7;11:1435. doi: 10.3389/fmicb.2020.01435 (PMC7381354; doi:10.3389/fmicb.2020.01435)
Supplement: TABLE S2 — Species abundance of partial OTUs in all samples. [file Table_2.XLSX]

## Sheet: Sheet1
Table S2. Species abundance of partial OTUs in all samples.
OTU	Ls	NvLs	Md	NvMd	Sm	NvSm	Smln	NvSmln	Wb	Ca
OTU617	1579	124	342	21	101	22	936	1	2	246
OTU654	20	87	16	60	24	2	46	1	522	6
OTU523	76	1415	27	191	545	145	85	40	448	4
OTU509	7	172	29	83	85	169	60	4	40	22
OTU537	2806	79	121	63	1794	15362	1363	10514	3	254
OTU31	2888	114	71	7	533	82	732	1	16	161
OTU483	17277	539	3122	606	1343	8181	7608	323	130	185
OTU606	180	32	58	296	34	1	644	1	42	10
OTU119	33	43	110	254	4	4	44	1	20	1
OTU35	60	48	2	5	12	2	48	3	1	2
OTU482	90	88	38	24	11	6	56	1	21	4
OTU633	193	190	4	67	1	3	195	2	1	43
OTU20	3	7	0	0	0	0	0	0	0	10
OTU102	5	0	132	3	0	0	0	0	2	0
OTU111	7	0	95	15	0	1	0	0	10	0
OTU92	0	1	258	2	0	0	0	0	1	0
OTU104	11	0	217	2	0	1	0	0	179	0
OTU106	0	1	121	2	0	0	0	0	1	0
OTU146	0	0	135	4	0	0	0	0	3	0
OTU662	13	0	7	2	0	2	0	0	379	0
OTU551	1	29	0	0	60	0	0	0	26	0
OTU561	1	9	0	0	1342	0	0	0	0	0
OTU676	1	1	0	0	0	0	0	1	88	0
OTU552	1	69	0	0	72	0	0	0	0	0
OTU105	8	12	315	0	6	0	0	0	0	0
OTU72	7	12	193	55	0	0	0	0	0	0
OTU649	35	4	0	0	0	0	0	0	388	0
OTU674	3	30	0	0	0	0	0	0	3521	0
OTU439	1	102	0	0	0	0	0	2	0	0
OTU569	1	23	0	0	238	0	0	0	0	0
OTU553	0	0	0	0	51	2	0	0	0	0
OTU559	0	35	0	1	3585	2	0	2	0	0
OTU571	0	57	0	1	2259	3	2	0	0	0
OTU575	0	7	0	0	424	1	0	0	0	0
OTU351	0	101	2	0	1	2	0	2	0	0
OTU267	0	94	0	0	3	5	0	2	0	0
OTU213	0	36	0	6	1	8	19	0	0	0
OTU494	0	0	0	38	1	1	0	0	0	0
OTU584	0	14	0	0	197	2	0	0	0	0
OTU333	0	169	0	0	2	4	0	2	0	0
OTU77	0	0	320	1	0	1	0	0	0	0
OTU78	0	4	502	8	0	0	0	0	0	0
OTU79	0	0	608	7	0	0	0	0	0	0
OTU100	2	0	162	10	0	0	5	0	0	0
OTU88	0	6	492	7	0	0	0	0	0	0
OTU125	0	0	103	18	0	0	0	0	0	0
OTU474	0	0	2	15	0	0	0	0	0	0
OTU484	0	0	1	14	0	0	0	0	0	0
OTU108	0	0	21	22	0	0	0	0	0	0
OTU109	0	8	178	16	0	0	0	0	0	0
Ls: L. sericata’s pupa, NvLs: N. vitripennis with the host of L. sericata, Md: M. domestica’s pupa, NvMd: N. vitripennis with the host of M. domestica, Sm: Wolbachia-free S. marshalli’s pupa, NvSm: N. vitripennis with the host of Wolbachia-free S. marshalli, SmIn: Wolbachia-infected S. marshalli’s pupa, NvSmIn: N. vitripennis with the host of Wolbachia-infected S. marshalli, Ca: carrion, Wb: whea…
