# Supplementary material for: Effects of Different Hosts on Bacterial Communities of Parasitic Wasp Nasonia vitripennis
Source: Front Microbiol. 2020 Jul 7;11:1435. doi: 10.3389/fmicb.2020.01435 (PMC7381354; doi:10.3389/fmicb.2020.01435)
Supplement: TABLE S3 — Statistical table of difference test between two groups of samples. [file Table_3.XLS]

## Sheet: 两组差异检验统计表
Table S3. Statistical table of difference test between two groups of samples.
Species name	NvSm-Mean(%)	NvSm-Sd(%)	NvSmln-Mean(%)	NvSmln-Sd(%)	Pvalue
Proteus	56.03	4.947	37.71	3.589	0.05138
Wolbachia	0	0	59.17	3.741	0.001993
Providencia	29.32	7.304	1.158	1.191	0.03283
Myroides	6.624	3.254	0.4803	0.6083	0.1197
Lactococcus	2.047	2.803	0.1649	0.07096	0.4428
Pseudomonas	1.487	1.962	0.172	0.0811	0.4434
Sphingomonas	1.065	1.404	0.02151	0.01014	0.4037
unclassified_f__Enterobacteriaceae	0.6774	0.5018	0.02151	0.03041	0.2063
Streptococcus	0.2939	0.3954	0.03584	0.02028	0.4539
Morganella	0.2939	0.365	0.003584	0.005069	0.3775
Corynebacterium_1	0.1219	0.1723	0.06452	0.0811	0.7117
Gilliamella	0	0	0.1864	0.2636	0.4226
Escherichia-Shigella	0.1362	0.1825	0.02151	0.01014	0.4684
Psychrobacter	0.1505	0.2129	0.003584	0.005069	0.432
Brochothrix	0.1505	0.2129	0	0	0.4226
Veillonella	0.07885	0.0811	0.05018	0.04055	0.6985
Enhydrobacter	0.1111	0.1571	0	0	0.4226
Propionibacterium	0.08961	0.1267	0.01075	0.005069	0.472
Acinetobacter	0.06093	0.05576	0.02867	0.02028	0.5223
Neisseria	0.07168	0.1014	0.01792	0.01521	0.5355
Brevundimonas	0.08244	0.1064	0	0	0.3877
Fusobacterium	0.05376	0.07603	0.01434	0.02028	0.552
Alcaligenes	0.06452	0.09124	0	0	0.4226
Actinomyces	0.05376	0.07603	0.01075	0.01521	0.5149
Candidatus_Actinomarina	0	0	0.06093	0.08617	0.4226
Sphingobium	0.007168	0.01014	0.05018	0.07096	0.4855
Arthrobacter	0.01075	0.01521	0.03943	0.005069	0.1271
Methylobacterium	0.04659	0.0659	0.003584	0.005069	0.4545
Bacillus	0.01434	0.02028	0.02867	0.03041	0.6349
Raoultella	0.02867	0.04055	0.01434	0	0.6667
Staphylococcus	0.03584	0.05069	0.007168	0.01014	0.5149
Paenalcaligenes	0.03943	0.05576	0	0	0.4226
Porphyromonas	0.03226	0.04562	0.007168	0.01014	0.527
Peptoniphilus	0.02867	0.04055	0.01075	0.005069	0.5984
Massilia	0.02151	0.03041	0.01434	0.01014	0.7818
Gemella	0.03226	0.04562	0.003584	0.005069	0.4702
norank_p__Saccharibacteria	0.01075	0.005069	0.02509	0.01521	0.3333
Carnobacterium	0.03584	0.05069	0	0	0.4226
Desulfovibrio	0.03584	0.05069	0	0	0.4226
Flavobacterium	0.03226	0.04562	0	0	0.4226
Halomonas	0.03226	0.04562	0	0	0.4226
Lautropia	0.02509	0.02534	0.007168	0.01014	0.4512
Anaerococcus	0.01434	0.02028	0.01434	0.01014	1
Leptotrichia	0.02509	0.03548	0.003584	0.005069	0.4855
Finegoldia	0.02867	0.04055	0	0	0.4226
norank_f__Nitriliruptoraceae	0.02867	0.04055	0	0	0.4226
Paracoccus	0.01434	0.02028	0.01075	0.01521	0.86
Serratia	0.02151	0.03041	0	0	0.4226
Clostridium_sensu_stricto_1	0	0	0.02151	0.03041	0.4226
Abiotrophia	0.01434	0.02028	0.007168	0.01014	0.6985
Prevotella	0.01434	0.01014	0.007168	0	0.4226
Capnocytophaga	0.01792	0.02534	0.003584	0.005069	0.5149
Glutamicibacter	0.003584	0.005069	0.01792	0.02534	0.5149
Enterobacter	0.01434	0.01014	0.003584	0.005069	0.3118
Prevotella_1	0.01792	0.02534	0	0	0.4226
CL500-29_marine_group	0	0	0.01792	0.02534	0.4226
Snodgrassella	0	0	0.01792	0.02534	0.4226
norank_f__Acidimicrobiaceae	0	0	0.01792	0.02534	0.4226
Lactobacillus	0.01075	0.01521	0.007168	0.01014	0.8075
norank_f__Acidobacteriaceae__Subgroup_1_	0.01434	0.02028	0	0	0.4226
Oceanobacillus	0	0	0.01434	0.02028	0.4226
Haemophilus	0.01434	0.01014	0	0	0.1835
unclassified_f__Methylocystaceae	0	0	0.01434	0.01014	0.1835
Moraxella	0.007168	0.01014	0.007168	0.01014	1
Alloprevotella	0.01075	0.01521	0.003584	0.005069	0.5918
norank_f__Intrasporangiaceae	0.003584	0.005069	0.01075	0.01521	0.5918
Prevotella_7	0.003584	0.005069	0.007168	0.01014	0.6985
Pseudochrobactrum	0.007168	0.01014	0.003584	0.005069	0.6985
Ezakiella	0.007168	0.01014	0.003584	0.005069	0.6985
Vagococcus	0.007168	0.01014	0.003584	0.005069	0.6985
Stenotrophomonas	0.007168	0.01014	0.003584	0.005069	0.6985
Lysinibacillus	0.01075	0.01521	0	0	0.4226
norank_f__MNG7	0	0	0.01075	0.01521	0.4226
Terrisporobacter	0	0	0.01075	0.01521	0.4226
Sphingobacterium	0.01075	0.01521	0	0	0.4226
norank_c__Acidobacteria	0	0	0.01075	0.01521	0.4226
MSBL7	0	0	0.01075	0.01521	0.4226
Aquamicrobium	0.01075	0.01521	0	0	0.4226
norank_f__TM146	0	0	0.01075	0.005069	0.09547
Cupriavidus	0.01075	0.005069	0	0	0.09547
Solibacillus	0	0	0.007168	0.01014	0.4226
Paenibacillus	0	0	0.007168	0.01014	0.4226
Citrobacter	0.003584	0.005069	0.003584	0.005069	1
Lawsonella	0.003584	0.005069	0.003584	0.005069	1
Helcococcus	0.003584	0.005069	0.003584	0.005069	1
unclassified_p__Proteobacteria	0	0	0.007168	0.01014	0.4226
Leucobacter	0.007168	0.01014	0	0	0.4226
Corynebacterium	0.007168	0.01014	0	0	0.4226
Sporosarcina	0	0	0.007168	0.01014	0.4226
Eremococcus	0.007168	0.01014	0	0	0.4226
Leuconostoc	0	0	0.007168	0.01014	0.4226
Negativicoccus	0.007168	0.01014	0	0	0.4226
norank_f__Flavobacteriaceae	0.007168	0.01014	0	0	0.4226
Gardnerella	0	0	0.007168	0.01014	0.4226
Hydrogenophaga	0.003584	0.005069	0	0	0.4226
Brevibacterium	0.003584	0.005069	0	0	0.4226
Roseococcus	0.003584	0.005069	0	0	0.4226
Hyphomonas	0	0	0.003584	0.005069	0.4226
Bergeyella	0	0	0.003584	0.005069	0.4226
norank_f__Sphingobacteriaceae	0.003584	0.005069	0	0	0.4226
norank_f__Xanthobacteraceae	0.003584	0.005069	0	0	0.4226
Bacteroides	0.003584	0.005069	0	0	0.4226
Sanguibacter	0.003584	0.005069	0	0	0.4226
Selenomonas_3	0	0	0.003584	0.005069	0.4226
Sphingopyxis	0	0	0.003584	0.005069	0.4226
Faecalibacterium	0	0	0.003584	0.005069	0.4226
Paraclostridium	0.003584	0.005069	0	0	0.4226
Rhizobium	0	0	0.003584	0.005069	0.4226
Inhella	0.003584	0.005069	0	0	0.4226
Burkholderia-Paraburkholderia	0.003584	0.005069	0	0	0.4226
Variibacter	0.003584	0.005069	0	0	0.4226
unclassified_f__Oxalobacteraceae	0	0	0.003584	0.005069	0.4226
Nocardioides	0	0	0.003584	0.005069	0.4226
Selenomonas	0.003584	0.005069	0	0	0.4226
Pseudogracilibacillus	0.003584	0.005069	0	0	0.4226
norank_f__Erythrobacteraceae	0	0	0.003584	0.005069	0.4226
Rothia	0	0	0.003584	0.005069	0.4226
unclassified_f__Rhodobacteraceae	0	0	0.003584	0.005069	0.4226
Ruminococcaceae_UCG-014	0	0	0.003584	0.005069	0.4226
Gordonia	0.003584	0.005069	0	0	0.4226
norank_f__Bacillaceae	0.003584	0.005069	0	0	0.4226
Ralstonia	0.003584	0.005069	0	0	0.4226
norank_f__Xanthomonadales_Incertae_Sedis	0	0	0.003584	0.005069	0.4226
Asinibacterium	0	0	0.003584	0.005069	0.4226
Acidovorax	0.003584	0.005069	0	0	0.4226
NvSm: N. vitripennis with the host of Wolbachia-free S. marshalli, NvSmIn: N. vitripennis with the host of Wolbachia-infected S. marshalli. Mean (%) is the average relative abundance of species in different subgroups. Sd (%) is the standard deviation. In general, the difference was significant at 0.05.
